# Supplementary material for: Is More Always Better? A Randomized Comparative Clinical Trial About the Impact of Polydioxanone Threads Quantity for Facial Lifting
Source: Aesthet Surg J Open Forum. 2025 Jan 11;7:ojaf002. doi: 10.1093/asjof/ojaf002 (PMC11997779; doi:10.1093/asjof/ojaf002)
Supplement: ojaf002_Supplementary_Data [file ojaf002_Supplementary_Data.zip]

Archive with 1 entries (1 files):
- Fios_sem_logo.m4v
